# Supplementary material for: Altered miRNAs Expression Correlates With Gastroenteropancreatic Neuroendocrine Tumors Grades
Source: Front Oncol. 2020 Jul 17;10:1187. doi: 10.3389/fonc.2020.01187 (PMC7379872; doi:10.3389/fonc.2020.01187)
Supplement: Supplementary Table 2 — Top rank pathways regulated by miRNAs. [file Table_2.XLSX]

## Sheet: Supplementary Table 2
KEGG pathway	p-value	miRNAs
Proteoglycans in cancer	6.49502e-12	8
Hippo signaling pathway	5.74729e-07	8
Pathways in cancer	6.6879e-06	8
Non-small cell lung cancer	1.78456e-05	8
Ubiquitin mediated proteolysis	4.03265e-05	8
Bladder cancer	9.40183e-05	8
Neurotrophin signaling pathway	0.000179544	8
p53 signaling pathway	0.000509818	8
Endocytosis	0.010208	8
Regulation of actin cytoskeleton	0.0269091	8
FoxO signaling pathway	6.6879e-06	7
Protein processing in endoplasmic reticulum	3.18332e-09	7
Viral carcinogenesis	3.19896e-07	7
Chronic myeloid leukemia	3.29692e-07	7
Bacterial invasion of epithelial cells	3.82812e-07	7
Colorectal cancer	3.82812e-07	7
Adherens junction	5.74729e-07	7
Prostate cancer	5.74729e-07	7
Hepatitis B	8.945e-07	7
Cell cycle	3.1282e-06	7
Endometrial cancer	4.04902e-06	7
Pancreatic cancer	4.64405e-06	7
Central carbon metabolism in cancer	5.26822e-05	7
HIF-1 signaling pathway	0.000119466	7
ECM-receptor interaction	0.000128587	7
Renal cell carcinoma	0.000137946	7
Shigellosis	0.000157454	7
Glioma	0.000179544	7
TGF-beta signaling pathway	0.000187719	7
Signaling pathways regulating pluripotency of stem cells	0.000392221	7
HTLV-I infection	0.000413257	7
ErbB signaling pathway	0.000471279	7
Estrogen signaling pathway	0.000856674	7
Wnt signaling pathway	0.00166339	7
Lysine degradation	0.00518268	7
Arrhythmogenic right ventricular cardiomyopathy (ARVC)	0.0065162	7
AMPK signaling pathway	0.00869189	7
Sphingolipid signaling pathway	0.0134345	7
Oocyte meiosis	0.0134345	7
Thyroid cancer	0.0137605	7
Focal adhesion	0.0243636	7
Progesterone-mediated oocyte maturation	0.0243636	7
N-Glycan biosynthesis	0.0251515	7
Melanoma	0.0256629	7
PI3K-Akt signaling pathway	0.0315445	7
Pathogenic Escherichia coli infection	0.0380827	7
Insulin signaling pathway	0.0461282	7
Gap junction	0.0473214	7
Prion diseases	9.83423e-09	6
Homologous recombination	0.0266257	6
Fatty acid biosynthesis	6.49502e-12	4
Biotin metabolism	3.18968e-05	1
