# Supplementary material for: Altered miRNAs Expression Correlates With Gastroenteropancreatic Neuroendocrine Tumors Grades
Source: Front Oncol. 2020 Jul 17;10:1187. doi: 10.3389/fonc.2020.01187 (PMC7379872; doi:10.3389/fonc.2020.01187)
Supplement: Supplementary Table 3 — Significant Gene Ontology biological processes regulated by miRNAs. [file Table_3.XLSX]

## Sheet: analysis GO biological process 
GO biological process	FDR
biological_process (GO:0008150)	1.08E-25
positive regulation of cellular process (GO:0048522)	1.2E-20
biological regulation (GO:0065007)	2.98E-20
positive regulation of biological process (GO:0048518)	4.89E-20
regulation of cellular metabolic process (GO:0031323)	6.63E-20
regulation of cellular process (GO:0050794)	2.51E-19
regulation of metabolic process (GO:0019222)	7.7E-19
regulation of signaling (GO:0023051)	8.21E-19
regulation of biological process (GO:0050789)	9.06E-19
regulation of cell communication (GO:0010646)	1.38E-18
detection of stimulus (GO:0051606)	3.91E-18
regulation of primary metabolic process (GO:0080090)	0.000000000000000014
regulation of macromolecule metabolic process (GO:0060255)	0.0000000000000000339
cellular process (GO:0009987)	0.000000000000000049
regulation of nitrogen compound metabolic process (GO:0051171)	0.0000000000000000964
positive regulation of macromolecule metabolic process (GO:0010604)	0.000000000000000427
positive regulation of metabolic process (GO:0009893)	0.000000000000000437
negative regulation of cellular process (GO:0048523)	0.000000000000000441
negative regulation of biological process (GO:0048519)	0.00000000000000134
cellular component organization (GO:0016043)	0.00000000000000191
positive regulation of cellular metabolic process (GO:0031325)	0.0000000000000022
regulation of signal transduction (GO:0009966)	0.0000000000000028
regulation of localization (GO:0032879)	0.00000000000000469
positive regulation of nitrogen compound metabolic process (GO:0051173)	0.00000000000000718
protein modification process (GO:0036211)	0.00000000000000734
cellular protein modification process (GO:0006464)	0.00000000000000757
cellular component organization or biogenesis (GO:0071840)	0.0000000000000079
developmental process (GO:0032502)	0.0000000000000329
macromolecule modification (GO:0043412)	0.0000000000000331
regulation of biological quality (GO:0065008)	0.0000000000000374
cellular metabolic process (GO:0044237)	0.0000000000000915
multicellular organism development (GO:0007275)	0.000000000000121
regulation of cellular component organization (GO:0051128)	0.000000000000148
anatomical structure development (GO:0048856)	0.000000000000513
regulation of developmental process (GO:0050793)	0.000000000000612
organic substance metabolic process (GO:0071704)	0.000000000000864
cellular macromolecule metabolic process (GO:0044260)	0.000000000000873
primary metabolic process (GO:0044238)	0.00000000000203
nervous system development (GO:0007399)	0.00000000000227
regulation of response to stimulus (GO:0048583)	0.00000000000285
metabolic process (GO:0008152)	0.00000000000339
nitrogen compound metabolic process (GO:0006807)	0.00000000000357
cellular protein metabolic process (GO:0044267)	0.00000000000444
regulation of nucleobase-containing compound metabolic process (GO:0019219)	0.00000000000444
regulation of gene expression (GO:0010468)	0.00000000000555
regulation of RNA metabolic process (GO:0051252)	0.0000000000061
regulation of multicellular organismal process (GO:0051239)	0.00000000000655
regulation of macromolecule biosynthetic process (GO:0010556)	0.00000000000733
system development (GO:0048731)	0.0000000000097
macromolecule metabolic process (GO:0043170)	0.00000000000971
regulation of cellular biosynthetic process (GO:0031326)	0.00000000000983
regulation of biosynthetic process (GO:0009889)	0.0000000000107
regulation of transcription	0.0000000000156
cellular localization (GO:0051641)	0.0000000000175
regulation of cellular macromolecule biosynthetic process (GO:2000112)	0.0000000000177
complement activation	0.0000000000227
regulation of multicellular organismal development (GO:2000026)	0.0000000000244
organonitrogen compound metabolic process (GO:1901564)	0.0000000000465
localization (GO:0051179)	0.0000000000528
positive regulation of transcription	0.0000000000675
regulation of transport (GO:0051049)	0.0000000000745
sensory perception (GO:0007600)	0.000000000224
positive regulation of cellular biosynthetic process (GO:0031328)	0.000000000229
neurogenesis (GO:0022008)	0.000000000308
protein metabolic process (GO:0019538)	0.000000000309
positive regulation of gene expression (GO:0010628)	0.000000000329
positive regulation of macromolecule biosynthetic process (GO:0010557)	0.000000000343
G protein-coupled receptor signaling pathway (GO:0007186)	0.000000000356
generation of neurons (GO:0048699)	0.00000000036
positive regulation of biosynthetic process (GO:0009891)	0.000000000461
positive regulation of RNA metabolic process (GO:0051254)	0.00000000055
organelle organization (GO:0006996)	0.000000000815
protein localization (GO:0008104)	0.000000000828
complement activation (GO:0006956)	0.000000000838
positive regulation of developmental process (GO:0051094)	0.00000000084
positive regulation of nucleobase-containing compound metabolic process (GO:0045935)	0.000000000892
regulation of molecular function (GO:0065009)	0.000000000962
regulation of transcription by RNA polymerase II (GO:0006357)	0.000000000968
regulation of cell differentiation (GO:0045595)	0.00000000151
regulation of nucleic acid-templated transcription (GO:1903506)	0.00000000152
regulation of RNA biosynthetic process (GO:2001141)	0.00000000154
positive regulation of nucleic acid-templated transcription (GO:1903508)	0.00000000171
positive regulation of RNA biosynthetic process (GO:1902680)	0.00000000172
adaptive immune response (GO:0002250)	0.00000000268
negative regulation of response to stimulus (GO:0048585)	0.00000000318
cellular macromolecule localization (GO:0070727)	0.00000000379
anatomical structure morphogenesis (GO:0009653)	0.00000000381
cellular response to insulin stimulus (GO:0032869)	0.00000000388
positive regulation of molecular function (GO:0044093)	0.00000000448
humoral immune response mediated by circulating immunoglobulin (GO:0002455)	0.000000005
cellular protein localization (GO:0034613)	0.00000000539
negative regulation of cell communication (GO:0010648)	0.00000000669
negative regulation of signal transduction (GO:0009968)	0.00000000722
negative regulation of signaling (GO:0023057)	0.00000000818
immunoglobulin mediated immune response (GO:0016064)	0.0000000107
macromolecule localization (GO:0033036)	0.0000000121
humoral immune response (GO:0006959)	0.0000000191
cellular developmental process (GO:0048869)	0.000000023
positive regulation of cell differentiation (GO:0045597)	0.0000000262
intracellular signal transduction (GO:0035556)	0.0000000262
regulation of intracellular signal transduction (GO:1902531)	0.0000000355
cell differentiation (GO:0030154)	0.0000000425
positive regulation of cellular component organization (GO:0051130)	0.0000000462
positive regulation of transcription by RNA polymerase II (GO:0045944)	0.0000000512
regulation of protein metabolic process (GO:0051246)	0.0000000604
regulation of nervous system development (GO:0051960)	0.0000000647
negative regulation of cellular metabolic process (GO:0031324)	0.0000000804
regulation of cell development (GO:0060284)	0.000000085
regulation of cellular protein metabolic process (GO:0032268)	0.0000000861
regulation of phosphate metabolic process (GO:0019220)	0.0000000893
regulation of phosphorus metabolic process (GO:0051174)	0.0000000897
phagocytosis recognition (GO:0006910)	0.000000113
regulation of neurogenesis (GO:0050767)	0.000000152
negative regulation of nitrogen compound metabolic process (GO:0051172)	0.000000173
regulation of neuron differentiation (GO:0045664)	0.000000216
positive regulation of multicellular organismal process (GO:0051240)	0.000000306
regulation of phosphorylation (GO:0042325)	0.000000315
regulation of protein modification process (GO:0031399)	0.000000536
regulation of vesicle-mediated transport (GO:0060627)	0.000000626
positive regulation of protein metabolic process (GO:0051247)	0.000000659
positive regulation of signaling (GO:0023056)	0.00000157
regulation of protein phosphorylation (GO:0001932)	0.0000016
positive regulation of cell communication (GO:0010647)	0.00000167
establishment of localization (GO:0051234)	0.00000185
positive regulation of cellular protein metabolic process (GO:0032270)	0.00000212
regulation of catabolic process (GO:0009894)	0.00000227
negative regulation of metabolic process (GO:0009892)	0.0000023
positive regulation of signal transduction (GO:0009967)	0.00000245
negative regulation of macromolecule metabolic process (GO:0010605)	0.00000268
regulation of cell projection organization (GO:0031344)	0.00000286
regulation of plasma membrane bounded cell projection organization (GO:0120035)	0.00000294
transport (GO:0006810)	0.00000301
intracellular transport (GO:0046907)	0.00000305
phosphorus metabolic process (GO:0006793)	0.00000333
positive regulation of catalytic activity (GO:0043085)	0.00000338
cellular response to stress (GO:0033554)	0.00000355
cell development (GO:0048468)	0.00000364
phosphate-containing compound metabolic process (GO:0006796)	0.000004
regulation of anatomical structure morphogenesis (GO:0022603)	0.00000418
regulation of cellular catabolic process (GO:0031329)	0.00000448
negative regulation of transcription	0.00000552
positive regulation of cell development (GO:0010720)	0.00000633
negative regulation of nucleobase-containing compound metabolic process (GO:0045934)	0.00000649
regulation of cell death (GO:0010941)	0.00000867
nitrogen compound transport (GO:0071705)	0.0000101
cell morphogenesis (GO:0000902)	0.0000115
neurotransmitter secretion (GO:0007269)	0.0000119
establishment of protein localization (GO:0045184)	0.0000125
positive regulation of neurogenesis (GO:0050769)	0.0000132
negative regulation of RNA metabolic process (GO:0051253)	0.0000136
positive regulation of nervous system development (GO:0051962)	0.0000144
B cell mediated immunity (GO:0019724)	0.0000144
tube development (GO:0035295)	0.0000148
neuron differentiation (GO:0030182)	0.0000161
regulation of protein localization (GO:0032880)	0.0000181
regulation of neuron projection development (GO:0010975)	0.0000251
positive regulation of phosphate metabolic process (GO:0045937)	0.0000261
positive regulation of phosphorus metabolic process (GO:0010562)	0.0000263
regulation of catalytic activity (GO:0050790)	0.0000323
negative regulation of macromolecule biosynthetic process (GO:0010558)	0.0000329
regulation of programmed cell death (GO:0043067)	0.0000375
organic substance transport (GO:0071702)	0.0000394
positive regulation of phosphorylation (GO:0042327)	0.0000412
animal organ development (GO:0048513)	0.0000417
cellular component morphogenesis (GO:0032989)	0.0000437
enzyme linked receptor protein signaling pathway (GO:0007167)	0.0000438
positive regulation of protein modification process (GO:0031401)	0.0000478
neuron projection development (GO:0031175)	0.0000552
negative regulation of cellular biosynthetic process (GO:0031327)	0.0000553
regulation of apoptotic process (GO:0042981)	0.0000584
negative regulation of biosynthetic process (GO:0009890)	0.0000585
protein transport (GO:0015031)	0.0000675
regulation of kinase activity (GO:0043549)	0.0000711
peptidyl-amino acid modification (GO:0018193)	0.0000753
neuron development (GO:0048666)	0.0000774
regulation of trans-synaptic signaling (GO:0099177)	0.0000775
positive regulation of neuron differentiation (GO:0045666)	0.0000841
protein phosphorylation (GO:0006468)	0.0000871
regulation of cell population proliferation (GO:0042127)	0.0000872
multicellular organismal process (GO:0032501)	0.000089
amide transport (GO:0042886)	0.0000891
embryo development (GO:0009790)	0.0000894
modulation of chemical synaptic transmission (GO:0050804)	0.0000896
peptide transport (GO:0015833)	0.0000896
regulation of cellular localization (GO:0060341)	0.0000966
positive regulation of protein phosphorylation (GO:0001934)	0.000101
cell morphogenesis involved in differentiation (GO:0000904)	0.000109
negative regulation of cellular macromolecule biosynthetic process (GO:2000113)	0.00011
regulation of neurotransmitter levels (GO:0001505)	0.000122
regulation of cellular response to stress (GO:0080135)	0.000122
negative regulation of transcription by RNA polymerase II (GO:0000122)	0.000132
negative regulation of nucleic acid-templated transcription (GO:1903507)	0.000136
defense response to bacterium (GO:0042742)	0.000147
negative regulation of RNA biosynthetic process (GO:1902679)	0.000157
cellular component assembly (GO:0022607)	0.000193
regulation of transferase activity (GO:0051338)	0.000194
response to organic substance (GO:0010033)	0.000194
regulation of organelle organization (GO:0033043)	0.000203
regulation of locomotion (GO:0040012)	0.000226
regulation of growth (GO:0040008)	0.000243
transmembrane receptor protein tyrosine kinase signaling pathway (GO:0007169)	0.000248
phosphorylation (GO:0016310)	0.000256
lymphocyte mediated immunity (GO:0002449)	0.000266
developmental growth (GO:0048589)	0.000272
negative regulation of gene expression (GO:0010629)	0.000289
regulation of protein kinase activity (GO:0045859)	0.000298
growth (GO:0040007)	0.00031
endomembrane system organization (GO:0010256)	0.000312
regulation of cell migration (GO:0030334)	0.000323
negative regulation of multicellular organismal process (GO:0051241)	0.000323
regulation of cellular component movement (GO:0051270)	0.000324
cellular response to organic substance (GO:0071310)	0.000326
phagocytosis	0.000326
positive regulation of transferase activity (GO:0051347)	0.000388
anatomical structure formation involved in morphogenesis (GO:0048646)	0.000393
intracellular protein transport (GO:0006886)	0.000401
negative regulation of phosphate metabolic process (GO:0045936)	0.00048
negative regulation of phosphorus metabolic process (GO:0010563)	0.000486
regulation of cellular component biogenesis (GO:0044087)	0.000544
regulation of secretion by cell (GO:1903530)	0.000546
cellular response to chemical stimulus (GO:0070887)	0.000563
regulation of cellular protein localization (GO:1903827)	0.000576
regulation of cell motility (GO:2000145)	0.000584
cell projection organization (GO:0030030)	0.000585
cellular component biogenesis (GO:0044085)	0.000589
keratinization (GO:0031424)	0.000643
apoptotic process (GO:0006915)	0.000656
vesicle-mediated transport (GO:0016192)	0.000682
plasma membrane bounded cell projection morphogenesis (GO:0120039)	0.000702
tube morphogenesis (GO:0035239)	0.000704
regulation of autophagy (GO:0010506)	0.000722
positive regulation of transport (GO:0051050)	0.000731
immunoglobulin production (GO:0002377)	0.000737
cell projection morphogenesis (GO:0048858)	0.000739
positive regulation of kinase activity (GO:0033674)	0.000762
neuron projection morphogenesis (GO:0048812)	0.000769
regulation of secretion (GO:0051046)	0.00079
response to oxygen-containing compound (GO:1901700)	0.000816
regulation of complement activation (GO:0030449)	0.000854
circulatory system development (GO:0072359)	0.000923
positive regulation of protein kinase activity (GO:0045860)	0.000961
embryo development ending in birth or egg hatching (GO:0009792)	0.000968
cytoskeleton organization (GO:0007010)	0.00103
regulation of cell morphogenesis (GO:0022604)	0.00104
cell part morphogenesis (GO:0032990)	0.00104
regulation of exocytosis (GO:0017157)	0.00108
negative regulation of phosphorylation (GO:0042326)	0.00108
plasma membrane bounded cell projection organization (GO:0120036)	0.00108
protein modification by small protein conjugation or removal (GO:0070647)	0.00111
cell morphogenesis involved in neuron differentiation (GO:0048667)	0.00114
chordate embryonic development (GO:0043009)	0.00122
regulation of synaptic vesicle cycle (GO:0098693)	0.00139
positive regulation of cell projection organization (GO:0031346)	0.00141
tissue development (GO:0009888)	0.00148
cellular response to endogenous stimulus (GO:0071495)	0.00171
cellular response to stimulus (GO:0051716)	0.00183
negative regulation of intracellular signal transduction (GO:1902532)	0.00197
neurotransmitter transport (GO:0006836)	0.00208
positive regulation of neuron projection development (GO:0010976)	0.00211
histone modification (GO:0016570)	0.00227
negative regulation of protein phosphorylation (GO:0001933)	0.00227
positive regulation of catabolic process (GO:0009896)	0.00245
cell junction organization (GO:0034330)	0.00245
positive regulation of intracellular signal transduction (GO:1902533)	0.00255
regulation of humoral immune response (GO:0002920)	0.00255
cellular response to oxygen-containing compound (GO:1901701)	0.00273
positive regulation of organelle organization (GO:0010638)	0.00288
cell death (GO:0008219)	0.00298
chromatin organization (GO:0006325)	0.00299
regulation of response to stress (GO:0080134)	0.0031
muscle tissue development (GO:0060537)	0.00312
homeostatic process (GO:0042592)	0.00323
positive regulation of apoptotic process (GO:0043065)	0.00349
head development (GO:0060322)	0.00353
muscle structure development (GO:0061061)	0.00356
regulation of neurotransmitter transport (GO:0051588)	0.00367
urogenital system development (GO:0001655)	0.00372
protein modification by small protein conjugation (GO:0032446)	0.00379
response to stimulus (GO:0050896)	0.00399
negative regulation of cell death (GO:0060548)	0.00402
regulation of cell cycle (GO:0051726)	0.00404
central nervous system development (GO:0007417)	0.00405
regulation of regulated secretory pathway (GO:1903305)	0.00424
positive regulation of programmed cell death (GO:0043068)	0.00424
cell cycle (GO:0007049)	0.00441
covalent chromatin modification (GO:0016569)	0.00477
cell-cell signaling (GO:0007267)	0.00487
programmed cell death (GO:0012501)	0.00599
vesicle-mediated transport in synapse (GO:0099003)	0.00624
positive regulation of cell population proliferation (GO:0008284)	0.00625
Golgi vesicle transport (GO:0048193)	0.00626
negative regulation of cell development (GO:0010721)	0.00633
negative regulation of protein modification process (GO:0031400)	0.00654
production of molecular mediator of immune response (GO:0002440)	0.00656
nervous system process (GO:0050877)	0.00705
cellular response to hormone stimulus (GO:0032870)	0.00706
positive regulation of cellular catabolic process (GO:0031331)	0.00748
B cell receptor signaling pathway (GO:0050853)	0.00756
striated muscle tissue development (GO:0014706)	0.0076
animal organ morphogenesis (GO:0009887)	0.00762
regulation of cell growth (GO:0001558)	0.00781
negative regulation of neurogenesis (GO:0050768)	0.00842
regulation of small GTPase mediated signal transduction (GO:0051056)	0.0085
negative regulation of neuron differentiation (GO:0045665)	0.00857
regulation of cell morphogenesis involved in differentiation (GO:0010769)	0.00871
positive regulation of cell death (GO:0010942)	0.00899
regulation of peptide transport (GO:0090087)	0.00926
response to endogenous stimulus (GO:0009719)	0.00928
cell communication (GO:0007154)	0.00955
brain development (GO:0007420)	0.00982
kidney development (GO:0001822)	0.00986
cellular response to growth factor stimulus (GO:0071363)	0.00998
renal system development (GO:0072001)	0.00999
